# Supplementary material for: Adenoviral Vector Codifying for TNF as a Co-Adjuvant Therapy against Multi-Drug-Resistant Tuberculosis
Source: Microorganisms. 2023 Dec 7;11(12):2934. doi: 10.3390/microorganisms11122934 (PMC10745769; doi:10.3390/microorganisms11122934)
Supplement: Supplementary file 1 [file microorganisms-11-02934-s001.zip]

Archive with 1 entries (1 files):
- microorganisms-2717034-supplementary.pdf
